# Supplementary material for: Comparative Analysis of Polyphenols in Lycium barbarum Fruits Using UPLC-IM-QTOF-MS
Source: Molecules. 2023 Jun 22;28(13):4930. doi: 10.3390/molecules28134930 (PMC10343790; doi:10.3390/molecules28134930)
Supplement: Supplementary file 1 [file molecules-28-04930-s001.zip]

Archive with 1 entries (1 files):
- molecules-2411001-supplementary.pdf
